# Supplementary material for: The Impact of COVID-19 Vaccination and Infection on the Exacerbation of Myasthenia Gravis
Source: Vaccines (Basel). 2024 Oct 27;12(11):1221. doi: 10.3390/vaccines12111221 (PMC11598725; doi:10.3390/vaccines12111221)
Supplement: Supplementary file 1 [file vaccines-12-01221-s001.zip]

Archive with 1 entries (1 files):
- vaccines-3251234-supplementary.pdf
